# Supplementary material for: The Genetic Relatedness and Antimicrobial Resistance Patterns of Mastitis-Causing Staphylococcus aureus Strains Isolated from New Zealand Dairy Cattle
Source: Vet Sci. 2021 Nov 22;8(11):287. doi: 10.3390/vetsci8110287 (PMC8625616; doi:10.3390/vetsci8110287)
Supplement: Supplementary file 1 [file vetsci-08-00287-s001.zip]

Archive with 1 entries (1 files):
- vetsci-1441157-supplementary.pdf
